# Supplementary material for: Genomic analysis of the emergence of drug-resistant strains of Mycobacterium tuberculosis in the Middle East
Source: Sci Rep. 2019 Mar 14;9:4474. doi: 10.1038/s41598-019-41162-9 (PMC6418154; doi:10.1038/s41598-019-41162-9)
Supplement: Supplementary file 1 — Supplemtal tables [file 41598_2019_41162_MOESM1_ESM.xlsx]

## Sheet: Table S1
Table S1. Read and coverage data for each sequenced genome in this study.						All isolates from Saudi Arabia start with "SA" and from Egypt start with "E"
Isolate	Total reads	mapped reads	% mapped reads	Average genome coverage	Isolate Origin	Patient country of origin
SA1	2740180	2475683	90.35	161.96	Saudi Arabia	SaudiI Arabia
SA2	2904618	2681783	92.33	176.26	Saudi Arabia	SaudiI Arabia
SA3	3163888	2914153	92.11	191.79	Saudi Arabia	Chad
SA5	2982886	2857645	95.8	188.5	Saudi Arabia	Myanmar
SA6	2787294	2731277	97.99	180.13	Saudi Arabia	Somalia
SA7	3006974	2913116	96.88	192.8	Saudi Arabia	India
SA8	1104026	1042765	94.45	58.61	Saudi Arabia	Somalia
SA10	3146212	3029114	96.28	200.29	Saudi Arabia	SaudiI Arabia
SA11	2644770	2588097	97.86	171.14	Saudi Arabia	SaudiI Arabia
SA12	1312204	1159040	88.33	64.88	Saudi Arabia	Myanmar
SA13	2930586	2874175	98.08	190.5	Saudi Arabia	SaudiI Arabia
SA14	1216280	1173634	96.49	65.94	Saudi Arabia	Chad
SA15	46951820	46238050	98.48	1053.23	Saudi Arabia	Chad
SA16	3164804	3107442	98.19	206.57	Saudi Arabia	Somalia
SA17	45186252	36966565	81.81	841.46	Saudi Arabia	Philippines
SA25	31100828	29739865	95.62	677.55	Saudi Arabia	Philippines
SA26	1332602	1252761	94.01	70.27	Saudi Arabia	Somalia
SA27	1154972	1107315	95.87	62.17	Saudi Arabia	Indonesia
SA28	1822292	1660189	91.1	56.32	Saudi Arabia	SaudiI Arabia
SA29	1107646	1061518	95.84	59.68	Saudi Arabia	Yemen
SA33	1069304	1031873	96.5	57.88	Saudi Arabia	Chad
SA37	896364	859062	95.84	48.26	Saudi Arabia	SaudiI Arabia
SA41	1509184	1447248	95.9	81.38	Saudi Arabia	SaudiI Arabia
SA47	35786138	35239793	98.47	802.94	Saudi Arabia	Somalia
SA51	31099790	30579561	98.33	696.13	Saudi Arabia	Afghanistan
SA53	1673798	1612210	96.32	54.8	Saudi Arabia	Somalia
SA57	1964856	1916496	97.54	65.24	Saudi Arabia	Somalia
SA60	1756582	1670243	95.08	56.92	Saudi Arabia	SaudiI Arabia
SA65	35063316	33627133	95.9	760.32	Saudi Arabia	Somalia
SA69	1939024	1817468	93.73	65.61	Saudi Arabia	Yemen
E4	2696910	2648164	98.19	161.67	Egypt	Egypt
E6	3193304	3101960	97.14	183.06	Egypt	Egypt
E8	2809568	2746226	97.75	164.82	Egypt	Egypt
E13	3165536	3066579	96.87	182.19	Egypt	Egypt
E18	3147432	3074432	97.68	182.59	Egypt	Egypt
E19	2541632	2480451	97.59	150.37	Egypt	Egypt
E28	3288070	3215786	97.8	192.98	Egypt	Egypt
E30	3025416	2916850	96.41	169.97	Egypt	Egypt
E31	3061596	2967983	96.94	175.18	Egypt	Egypt
E34	3224986	3095709	95.99	178.52	Egypt	Egypt
E37	1762072	1680183	95.35	57.18	Egypt	Egypt
E38	2688418	2302636	85.65	123.17	Egypt	Egypt
E40	2879386	2823487	98.06	172.07	Egypt	Egypt
E43	2573442	2282776	88.71	127.17	Egypt	Egypt
E44	2114562	2019856	95.52	120.95	Egypt	Egypt
E56	1825018	1733246	94.97	58.99	Egypt	Egypt
E60	2039050	1931599	94.73	65.86	Egypt	Egypt
E62	1673794	1597059	95.42	54.48	Egypt	Egypt
E67	1954676	1871411	95.74	63.82	Egypt	Egypt

## Sheet: Table S2
Table S2. SNPs confirmed by Sanger sequencing
Template Strain	SNP position	F Primer	R Primer	Ref allele	SNP allele	isolate with the SNPs	Notes
NC_000962	781687	TATTGTGGTTGCTCGTGCCT	CGCACCATAAACAATGCGCT	A	G	SA14, SA47	Random
NC_000962	4242075	AAGTGGACCCATCACTTCGG	GGTCCAGGTTGTAGGGCAG	G	A	SA2, SA6, SA12, SA33, SA47, SA51	Random
NC_000962	2154724	TTCCACGTCGGTTTGTTCCT	GAGTGGGAGCTGACGAAGAG	C	A	SA2, SA6, SA10, SA12, SA14, SA17, SA25, SA29, SA33, SA47, SA51	Random
NC_000962	2516271	CAAATGGCTCCAACAGCGAC	GCGACCTGTTGTCTGGATCA	T	C	SA2, SA6, SA12, SA33, SA47, SA51	Random
NC018143	304923	ACTTCCTGGCCAACATCCAG	TGAGCGTCTCTTTGTCGAGG	A	G	SA25, SA47, SA51	Random
NC018143	498560	GGCTTTGTCCCATGGCTTTG	TTAACCCCGGTCTTGTCGTG	C	A	SA25, SA47, SA51, SA65	Random
NC018143	2229809	AATCGGCGTTTACCGCAATG	GTGGTGAGTTCACGCAATCG	C	G	SA25, SA47, SA51	Random
NC018143	154281	GCAATGGACCAACTACACGC	TAGCGACAGGAGGAATTGCG	T	C	SA25, SA47, SA51, SA65	Random
NC018143	1068436	TCAGCGTGTACGACAAGACC	CTAACGACGCCAGCCTTTTG	A	G	SA17, SA25, SA47, SA51, SA65	Random
NC_000962	781687	ACGTGAAAGCGCCCAAGATA	GGTTCTTGACACCCTGCGTA	A	G	SA14	STM Resistance
NC_000962	763031	TCGGCCAGATTTTGGAGACC	CCGTCACTCGATAGCACCTC	T	C	E13, E19	RMP Resistance
NC_000962	762434	TGTGGCTCAGAAACGCAAGA	GGATCTTGTCGTCCACCAGG	T	G	E13, E19	RMP Resistance
NC_000962	4247730	GATGACCCATGTCAGCGACG	ACCGCTCGATCAGCACATAG	G	A	E13, E19	EMB Rresistance
NC_000962	4242643	CCACGGTGGGTCGATGGAAT	GTGGTGTGAGGGCGATCC	C	T	E13, E19	EMB Rresistance
NC_000962	4242075	GGTTGCTGGTGCTTTTCGAG	GAATGCCGTTGGGTGTGAAG	G	A	E13, E19	EMB Rresistance
NC_000962	764817	TTTCCGATCTGCTCAAGGGC	CATCTGGTCACCGTCGAAGT	T	G	E13, E38	RMP Resistance
NC_000962	2155168	CAATTCCTCGGGGTGTTCCA	GGGGCTGATCTACGTGAACC	C	T	E13, E38	INH Resistance
NC_000962	1673425	GTAGGGCGTCAATACACCCG	GTCACATTCGACGCCAAACA	C	T	SA51	INH Resistance
NC_000962	764181	GACCGGTTGGAGGACATCTG	GTTGATCACCCTGCGGTACA	A	G	E13, E 38	RMP Resistance
NC_000962	761155	GACATCGACCACTTCGGCAA	GCGTTTCGATGAACCCGAAC	C	T	E13	RMP Resistance

## Sheet: Table S3
Table S3. List of isolates with INH resistant genotypes					All isolates from Saudi Arabia start with "SA" and from Egypt start with "E"
Isolate	fabG1_prom	fabG1	katG	INH Susceptibility
SA1	None	None	Pro241Pro	S
SA2	None	None	Arg463Leu	S
SA3	None	None	None	S
SA5	None	None	None	S
SA6	None	None	Arg463Leu	S
SA7	None	None	None	S
SA8	None	None	Ala574Val	S
SA10	None	None	Arg463Leu	S
SA11	None	None	None	S
SA12	None	None	Arg463Leu,Tyr197Tyr	S
SA13	None	None	Pro241Pro	S
SA14	None	None	Arg463Leu	S
SA15	None	None	None	S
SA16	None	None	None	S
SA17	None	Gly241Gly	Arg463Leu	S
SA25	None	None	Arg463Leu,Leu132Val	S
SA26	None	None	None	S
SA27	None	None	None	S
SA28	None	None	Arg463Leu	S
SA29	None	None	Arg463Leu	S
SA33	None	None	Arg463Leu	S
SA37	None	None	None	S
SA41	None	None	None	S
SA47	None	None	Arg463Leu	S
SA51	C-15T	None	Arg463Leu	R
SA53	None	None	Arg463Leu	S
SA57	None	None	None	S
SA60	None	None	Pro241Pro	S
SA65	None	None	None	S
SA69	None	None	None	S
EMtb13	None	None	Arg463Leu,Ser315Asn	R
EMtb18	None	None	Arg463Leu,Ser315Asn	ND
EMtb19	None	None	Arg463Leu,Ser315Asn	R
EMtb28	None	None	Arg463Leu,Ser315Asn	ND
EMtb30	None	None	Arg463Leu,Ser315Asn	R
EMtb31	None	None	Arg463Leu,Ser315Asn	R
EMtb34	None	None	Arg463Leu,Ser315Asn	R
EMTB37	None	None	Arg463Leu,Ser315Asn	R
EMtb38	None	None	Arg463Leu,Ser315Asn	R
EMtb4	None	None	Arg463Leu,Ser315Asn	R
EMtb40	None	None	Arg463Leu,Ser315Asn	R
EMtb43	None	None	Arg463Leu,Ser315Asn	R
EMtb44	None	None	Arg463Leu,Ser315Asn	R
EMTB56	None	None	Arg463Leu	ND
EMTB60	None	None	Arg463Leu	S
EMTB62	None	None	Arg463Leu	S
EMTB67	None	None	Arg463Leu	S
EMtb8	None	None	Arg463Leu,Ser315Asn	R

## Sheet: Table S4
Table S4. List of isolates with RMP resistant genotypes			All isolates from Saudi Arabia start with "SA" and from Egypt start with "E"
Isolate	rpoB	rpoC	rpoA	RIF Susceptibility
SA1	None	None	None	S
SA2	Gly876Gly,Ala1075Ala	None	None	S
SA3	Asp103Asp	Gly594Glu	None	S
SA5	Asp103Asp	Gly594Glu	None	S
SA6	Gly876Gly,Ala1075Ala	None	None	S
SA7	Asp103Asp	Gly594Glu	None	S
SA8	None	None	None	S
SA10	Thr138Thr,Ala1075Ala	Ala172Val,Arg173Arg	None	S
SA11	None	Ala542Ala	None	S
SA12	Gly876Gly,Ala1075Ala	None	None	S
SA13	None	None	None	S
SA14	Ala1075Ala	None	None	S
SA15	None	None	None	S
SA16	None	None	None	S
SA17	Ala1075Ala	Pro54Pro,Ala172Val,Arg173Arg	None	S
SA25	Ala1075Ala	None	None	S
SA26	None	None	None	S
SA27	None	None	None	S
SA28	Val228Val,Ala1075Ala	Ala172Val,Arg173Arg,Pro601Leu	None	S
SA29	Ala1075Ala	Ala172Val,Arg173Arg,Pro601Leu,Leu873Leu	None	S
SA33	Gly876Gly,Ala1075Ala	None	None	S
SA37	None	None	None	S
SA41	None	None	None	S
SA47	Gly876Gly,Ala1075Ala	None	None	S
SA51	Gly876Gly,Ala1075Ala	None	None	S
SA53	Gly876Gly,Ala1075Ala	None	None	S
SA57	None	Ala542Ala	None	S
SA60	None	None	None	S
SA65	None	None	None	S
SA69	None	None	None	S
EMtb13	Ser450Leu,Gly876Gly,Ala1075Ala	Asp271Gly,Val483Gly	None	R
EMtb18	Ser450Leu,Gly876Gly,Ala1075Ala	Asp271Gly,Val483Gly	None	R
EMtb19	Ser450Leu,Gly876Gly,Ala1075Ala	Asp271Gly,Val483Gly	None	R
EMtb28	Ser450Leu,Gly876Gly,Ala1075Ala	Asp271Gly,Val483Gly	None	ND
EMtb30	Ser450Leu,Gly876Gly,Ala1075Ala	Asp271Gly,Val483Gly	None	R
EMtb31	Ser450Leu,Gly876Gly,Ala1075Ala	Asp271Gly,Val483Gly	None	R
EMtb34	Ser450Leu,Gly876Gly,Ala1075Ala	Asp271Gly,Val483Gly	None	R
EMTB37	Ser450Leu,Gly876Gly,Ala1075Ala	Asp271Gly,Val483Gly	None	R
EMtb38	Ser450Leu,Gly876Gly,Ala1075Ala	Asp271Gly,Val483Gly	None	R
EMtb4	Ser450Leu,Gly876Gly,Ala1075Ala	Asp271Gly,Val483Gly	None	R
EMtb40	Ser450Leu,Gly876Gly,Ala1075Ala	Asp271Gly,Val483Gly	None	R
EMtb43	Ser450Leu,Gly876Gly,Ala1075Ala	Asp271Gly,Val483Gly	None	R
EMtb44	Ser450Leu,Gly876Gly,Ala1075Ala	Asp271Gly,Val483Gly	None	R
EMTB56	Val228Val,Ala1075Ala	Ala172Val,Arg173Arg,Pro601Leu	None	ND
EMTB60	Val228Val,Ala1075Ala	Ala172Val,Arg173Arg,Pro601Leu	None	S
EMTB62	Gly876Gly,Lys944Glu,Ala1075Ala	Asp271Gly	None	S
EMTB67	Gly876Gly,Ala1075Ala	Asp271Gly	None	S
EMtb8	Ser450Leu,Gly876Gly,Ala1075Ala	Asp271Gly,Val483Gly	None	R

## Sheet: Table S5
Table S5. List of isolates with EMB resistant genotypes				All isolates from Saudi Arabia start with "SA" and from Egypt start with "E"
Isolate	embB	embR	embC	embA	EMB Susceptibility
SA1	None	None	Val896Val,Arg927Arg	None	S
SA2	None	None	Arg738Gln,Arg927Arg	None	S
SA3	None	None	Arg927Arg,Val981Leu	None	S
SA5	None	None	Arg927Arg,Val981Leu	None	S
SA6	None	None	Arg738Gln,Arg927Arg	None	S
SA7	None	None	Arg927Arg,Val981Leu	None	S
SA8	None	None	Arg927Arg	Val695Met	S
SA10	Glu378Ala	Cys110Tyr	Thr270Ile,Asn394Asp,Arg927Arg	Pro913Ser,Ile916Val	S
SA11	None	None	Arg927Arg	None	S
SA12	None	None	Arg738Gln,Arg927Arg	None	S
SA13	None	None	Val896Val,Arg927Arg	None	S
SA14	None	None	Arg927Arg	Cys76Cys	S
SA15	None	None	None	None	S
SA16	None	None	None	None	S
SA17	Leu355Leu,Glu378Ala	Cys110Tyr	Thr270Ile,Asn394Asp,Arg927Arg	Val116Val,Val396Val,Pro913Ser	S
SA25	Asp534Asp,Trp640Leu	None	Arg927Arg	Cys76Cys	S
SA26	TQ981-982T	None	Arg927Arg	None	S
SA27	None	Trp60Ter	Arg927Arg	None	S
SA28	Glu378Ala	Cys110Tyr	Asn394Asp,Arg927Arg	Val206Met,Ala662Ala,Pro913Ser	R
SA29	Glu378Ala	Cys110Tyr	Thr270Ile,Asn394Asp,Arg927Arg	Val206Met,Pro913Ser	S
SA33	None	None	Arg927Arg	None	S
SA37	None	None	Arg927Arg	None	S
SA41	None	None	Arg927Arg	None	S
SA47	None	None	Val104Met,Arg567His,Arg738Gln,Arg927Arg	None	S
SA51	None	None	Arg738Gln,Arg927Arg	None	S
SA53	None	None	Val104Met,Arg567His,Arg738Gln,Arg927Arg	None	R
SA57	None	None	Arg927Arg	None	S
SA60	None	None	Val896Val,Arg927Arg	None	S
SA65	TQ981-982T	None	Arg927Arg	None	S
SA69	None	None	Arg927Arg	None	R
EMtb13	Gly406Asp	None	Arg738Gln,Arg927Arg	None	R
EMtb18	Gly406Asp	None	Arg738Gln,Arg927Arg	None	ND
EMtb19	Gly406Asp	None	Arg738Gln,Arg927Arg	None	R
EMtb28	Gly406Asp	None	Arg738Gln,Arg927Arg	None	ND
EMtb30	Gly406Asp	None	Arg738Gln,Arg927Arg	None	R
EMtb31	Gly406Asp	None	Arg738Gln,Arg927Arg	None	R
EMtb34	Gly406Asp	None	Arg738Gln,Arg927Arg	None	R
EMTB37	Gly406Asp	None	Arg738Gln,Arg927Arg	None	R
EMtb38	Gly406Asp	None	Arg738Gln,Arg927Arg	None	R
EMtb4	Gly406Asp	None	Arg738Gln,Arg927Arg	None	R
EMtb40	Gly406Asp	None	Arg738Gln,Arg927Arg	None	R
EMtb43	Gly406Asp	None	Arg738Gln,Arg927Arg	None	R
EMtb44	Gly406Asp	None	Arg738Gln,Arg927Arg	None	R
EMTB56	Glu378Ala	Cys110Tyr	Thr270Ile,Asn394Asp,Arg927Arg	Val206Met,Pro913Ser	ND
EMTB60	Glu378Ala	Cys110Tyr	Thr270Ile,Asn394Asp,Arg927Arg	Val206Met,Pro913Ser	R
EMTB62	None	None	Arg738Gln,Arg927Arg	Pro164Pro	ND
EMTB67	None	None	Arg738Gln,Arg927Arg	None	S
EMtb8	Gly406Asp	None	Arg738Gln,Arg927Arg	None	R

## Sheet: Table S6
Table S6. List of isolates with PZA resistant genotypes				All isolates from Saudi Arabia start with "SA" and from Egypt start with "E"
Isolate	pncA	pncA_prom	rpsA	panD	PZA Susceptibility
SA1	None	None	None	None	S
SA2	Ser65Ser	None	None	None	S
SA3	None	None	None	None	S
SA5	None	None	None	None	S
SA6	Ser65Ser	None	None	None	S
SA7	None	None	None	None	S
SA8	None	None	None	None	S
SA10	None	None	None	None	S
SA11	None	None	None	None	S
SA12	Ser65Ser	None	None	None	S
SA13	None	None	None	None	S
SA14	None	None	Arg212Arg	None	S
SA15	None	None	None	None	S
SA16	None	None	None	None	S
SA17	None	None	None	None	S
SA25	None	None	Arg212Arg	None	S
SA26	None	None	None	None	S
SA27	None	None	Glu40Gln	None	S
SA28	None	None	None	None	R
SA29	None	None	Lys122Met	None	S
SA33	Ser65Ser	None	None	None	S
SA37	None	None	None	None	S
SA41	None	None	None	None	S
SA47	Ser65Ser	None	None	None	S
SA51	Ser65Ser	None	None	None	S
SA53	Ser65Ser	None	None	None	S
SA57	None	None	None	None	R
SA60	None	None	None	None	R
SA65	None	None	None	None	S
SA69	None	None	None	None	S
EMtb13	Ser67Pro,Ser65Ser	None	None	None	ND
EMtb18	Ser67Pro,Ser65Ser	None	None	None	ND
EMtb19	Ser67Pro,Ser65Ser	None	None	None	ND
EMtb28	Ser67Pro,Ser65Ser	None	None	None	ND
EMtb30	Ser67Pro,Ser65Ser	None	None	None	ND
EMtb31	Ser67Pro,Ser65Ser	None	None	None	ND
EMtb34	Ser67Pro,Ser65Ser	None	None	None	ND
EMTB37	Ser67Pro,Ser65Ser	None	None	None	ND
EMtb38	Ser67Pro,Ser65Ser	None	None	None	ND
EMtb4	Ser67Pro,Ser65Ser	None	None	None	ND
EMtb40	Ser67Pro,Ser65Ser	None	None	None	ND
EMtb43	Ser67Pro,Ser65Ser	None	None	None	ND
EMtb44	Ser67Pro,Ser65Ser	None	None	None	ND
EMTB56	None	None	None	None	ND
EMTB60	None	None	None	None	ND
EMTB62	Ser65Ser	None	Gly462Glu	None	ND
EMTB67	Ser65Ser	None	None	None	ND
EMtb8	Ser67Pro,Ser65Ser	None	None	None	ND

## Sheet: Table S7
Table S7. List of isolates with STM resistant genotypes					All isolates from Saudi Arabia start with "SA" and from Egypt start with "E"
Isolate	gidB	rpsL	rrs	STR Susceptibility
SA1	None	None	None	S
SA2	None	None	None	S
SA3	None	None	None	S
SA5	None	None	None	S
SA6	None	None	None	S
SA7	None	None	None	S
SA8	None	None	None	S
SA10	None	None	None	S
SA11	None	None	None	S
SA12	None	None	None	S
SA13	None	None	None	S
SA14	None	Lys43Arg	None	R
SA15	None	None	None	S
SA16	None	None	None	S
SA17	None	None	None	S
SA25	None	None	G724T	S
SA26	None	None	None	S
SA27	None	None	None	S
SA28	None	None	None	S
SA29	None	None	None	S
SA33	None	None	None	S
SA37	None	None	None	S
SA41	None	None	None	S
SA47	None	Lys43Arg	None	R
SA51	None	None	None	S
SA53	None	None	None	R
SA57	None	None	None	S
SA60	None	None	None	S
SA65	None	None	None	S
SA69	None	None	None	R
EMtb13	None	None	None	S
EMtb18	None	None	None	ND
EMtb19	None	None	None	S
EMtb28	None	None	None	ND
EMtb30	None	None	None	S
EMtb31	None	None	None	S
EMtb34	None	None	None	S
EMTB37	None	None	None	S
EMtb38	None	None	None	S
EMtb4	None	None	None	S
EMtb40	None	None	None	S
EMtb43	None	None	None	S
EMtb44	None	None	None	S
EMTB56	None	None	None	ND
EMTB60	None	None	None	S
EMTB62	None	None	None	S
EMTB67	None	None	None	S
EMtb8	None	None	None	S

## Sheet: Table S8
Table S8. List of genes targeted for drug resistance analysis
Drug	Gene	Start Position	End Position
Ethambutol	embR	1416181	1417347
Ethambutol	embC	4239863	4243147
Ethambutol	embA	4243233	4246517
Ethambutol	embB	4246514	4249810
Pyrazinamide	pncA	2288681	2289241
Pyrazinamide	pncA_prom	2289242	2289441
Pyrazinamide	rpsA	1833542	1834987
Pyrazinamide	panD	4043862	4044281
Isoniazid	fabG1_prom	1673240	1673440
Isoniazid	fabG1	1673440	1674183
Isoniazid	katG	2153889	2156111
Isoniazid	kasA	2518115	2519365
Streptomycin	gidB	4407528	4408202
Streptomycin	rpsL	781560	781934
Streptomycin	rrs	1471846	1473382
Rifampicin	rpoB	759807	763325
Rifampicin	rpoC	763370	767320
Rifampicin	rpoA	3877464	3878507
